# Supplementary material for: Balancing Stone Prevention and Kidney Function: A Therapeutic Dilemma
Source: J Clin Med. 2025 May 23;14(11):3678. doi: 10.3390/jcm14113678 (PMC12156816; doi:10.3390/jcm14113678)
Supplement: Supplementary file 1 [file jcm-14-03678-s001.zip]

Archive with 1 entries (1 files):
- jcm-3630328-supplementary.pdf
